# Supplementary material for: Association between a Marine Healing Program and Metabolic Syndrome Components and Mental Health Indicators
Source: Medicina (Kaunas). 2023 Jul 6;59(7):1263. doi: 10.3390/medicina59071263 (PMC10384087; doi:10.3390/medicina59071263)
Supplement: Supplementary file 1 [file medicina-59-01263-s001.zip]

Archive with 1 entries (1 files):
- medicina-2455660-supplementary.pdf
